# Supplementary material for: Mpox Vaccination Hesitancy and Its Associated Factors among Men Who Have Sex with Men in China: A National Observational Study
Source: Vaccines (Basel). 2023 Aug 30;11(9):1432. doi: 10.3390/vaccines11091432 (PMC10534529; doi:10.3390/vaccines11091432)
Supplement: Supplementary file 1 [file vaccines-11-01432-s001.zip]

Archive with 1 entries (1 files):
- vaccines-2589314-supplementary.pdf
